# Supplementary material for: Harmonising and linking biomedical and clinical data across disparate data archives to enable integrative cross-biobank research
Source: Eur J Hum Genet. 2015 Aug 26;24(4):521–8. doi: 10.1038/ejhg.2015.165 (PMC4929882; doi:10.1038/ejhg.2015.165)
Supplement: Supplementary Information S1 [file ejhg2015165x1.xls]

## Sheet: Sheet1
Parameter	GW_AFFY_100k
Name	Affymetrix Genome-wide Human SNP Array 100k Set
Description	Affymetrix Genome-wide Human SNP Array 100k Set
Tag	Vocabulary	MetS
Variable	Availability
Type	BOOLEAN
Parameter	GW_AFFY_5
Name	Affymetrix Genome-wide Human SNP Array 5.0
Description	Affymetrix Genome-wide Human SNP Array 5.0
Tag	Vocabulary	MetS
Variable	Availability
Type	BOOLEAN
Parameter	GW_AFFY_500k
Name	Affymetrix Genome-wide Human SNP Array 500k Set
Description	Affymetrix Genome-wide Human SNP Array 500k Set
Tag	Vocabulary	MetS
Variable	Availability
Type	BOOLEAN
Parameter	GW_AFFY_6
Name	Affymetrix Genome-wide Human SNP Array 6.0
Description	Affymetrix Genome-wide Human SNP Array 6.0
Tag	Vocabulary	MetS
Variable	Availability
Type	BOOLEAN
Parameter	GW_AFFY
Name	Affymetrix Genome-wide genotyping
Description	Affymetrix Genome-wide genotyping
Tag	Vocabulary	MetS
Variable	Availability
Type	BOOLEAN
Parameter	AGE
Name	Age
Description	Age
Tag	Vocabulary	MetS
Relation	MetSRelations	Synonym	KoraF3:RTALTERU
Relation	MetSRelations	Synonym	DGI:VISITAGE
Relation	MetSRelations	Synonym	LatDB:AGE
Variable	Age
Type	INTEGER
Parameter	ALC
Name	Alcohol
Description	Alcohol
Tag	Vocabulary	MetS
Relation	MetSRelations	Synonym	KoraF3:RTALKKON
Relation	MetSRelations	Synonym	DGI:ALCOHOL
Relation	MetSRelations	Partial match	LatDB:ALCOH_NO
Variable	Status
Type	ENUM
Description	0=never, 1=former, 2=current, 3=unknown
Predefined	NO
Parameter	ALCQ
Name	Alcohol quantity
Description	grams absolute ethanol / week
Tag	Vocabulary	MetS
Relation	MetSRelations	Synonym	DGI:ALCODOS
Relation	MetSRelations	Partial match	LatDB:ALCOH_NO
Relation	MetSRelations	Partial match	LatDB:ALCOH_Q1
Relation	MetSRelations	Partial match	LatDB:ALCOH_Q2
Relation	MetSRelations	Partial match	LatDB:ALCOH_Q3
Relation	MetSRelations	Partial match	LatDB:ALCOH_Q4
Variable	Quantity
Type	INTEGER
Parameter	ANTIHYPR
Name	Antihypertensives
Description	Antihypertensive treatment
Tag	Vocabulary	MetS
Tag	Definition	IDF
Tag	Definition	WHO
Tag	Definition	NCEP
Relation	MetSRelations	Synonym	KoraF3:RTANTIHY
Relation	MetSRelations	Synonym	DGI:ANTIHYP
Variable	Type
Type	ENUM
Predefined	NO
Parameter	APOB
Name	Apo B mg/l
Description	Biochemistry Apolipoprotein B
Tag	Vocabulary	MetS
Variable	Value
Type	INTEGER
Qualifier	Biomaterial
Description
Predefined	YES
Mandatory	NO
Variant	plasma	1
Variant	serum	2
Variant	whole blood	3
Parameter	BMI
Name	BMI
Description	Body Mass Index, kg/m2
Tag	Vocabulary	MetS
Tag	Definition	WHO
Relation	MetSRelations	Synonym	KoraF3:RTBMI
Relation	MetSRelations	Synonym	DGI:BMI_basal
Variable	BMI
Type	REAL
Parameter	BASO
Name	Basophils (0.02-0.1)
Description	Blood Basophils
Tag	Vocabulary	MetS
Variable	Value
Type	REAL
Parameter	BICEPS
Name	Biceps mm
Description	Thickness of a skinfold on the biceps muscle
Tag	Vocabulary	MetS
Variable	Value
Type	REAL
Parameter	BYR
Name	Birth Year
Description	Birth Year
Tag	Vocabulary	MetS
Relation	MetSRelations	Synonym	DGI:BIRTH_YEAR
Relation	MetSRelations	Synonym	LatDB:YEAR
Variable	Year
Type	INTEGER
Parameter	BP
Name	Blood pressure
Description	Blood pressure (systolic, diastolic), mm Hg
Tag	Vocabulary	MetS
Tag	Definition	IDF
Tag	Definition	WHO
Tag	Definition	NCEP
Relation	MetSRelations	Partial match	KoraF3:RTDIAMM
Relation	MetSRelations	Partial match	KoraF3:RTSYSMM
Relation	MetSRelations	Synonym	DGI:BP_basal
Relation	MetSRelations	Partial match	LatDB:BP_2
Relation	MetSRelations	Partial match	LatDB:BP_4
Relation	MetSRelations	Partial match	LatDB:BP_1
Relation	MetSRelations	Partial match	LatDB:BP_3
Variable	Systolic
Type	INTEGER
Variable	Diastolic
Type	INTEGER
Parameter	CRP
Name	CRP
Description	CRP, mg/L
Tag	Vocabulary	MetS
Relation	MetSRelations	Synonym	KoraF3:RH_CRP
Variable	Concentration
Type	REAL
Qualifier	Biomaterial
Predefined	YES
Mandatory	NO
Variant	plasma	2
Variant	serum	1
Parameter	CM
Name	Cholesterol medication
Description	Cholesterol medication
Tag	Vocabulary	MetS
Tag	Definition	IDF
Relation	MetSRelations	Synonym	KoraF3:RTLIPI
Relation	MetSRelations	Synonym	DGI:LIPIDLO
Variable	Medication
Type	ENUM
Predefined	NO
Parameter	CHD
Name	Coronary Heart Disease
Description	Coronary Heart Disease
Tag	Vocabulary	MetS
Relation	MetSRelations	Synonym	DGI:KORONAR
Relation	MetSRelations	Partial match	LatDB:CIRC_2
Relation	MetSRelations	Partial match	LatDB:CIRC_3
Variable	Presence
Type	ENUM
Predefined	NO
Parameter	DCHD
Name	Date first CHD
Description	Date of coronary heart disease diagnosis
Tag	Vocabulary	MetS
Variable	Year
Type	INTEGER
Parameter	DMI
Name	Date first MI
Description	Date of first myocardial infarction
Tag	Vocabulary	MetS
Relation	MetSRelations	Synonym	KoraF3:RTMIALT
Variable	Year
Type	INTEGER
Parameter	DS
Name	Date first stroke
Description	Date first stroke
Tag	Vocabulary	MetS
Relation	MetSRelations	Synonym	KoraF3:RTSCHALT
Relation	MetSRelations	Synonym	DGI:YEARSTRO
Variable	Year
Type	INTEGER
Parameter	EDU
Name	Education
Description	Education
Tag	Vocabulary	MetS
Relation	MetSRelations	Partial match	KoraF3:RTSCHUL
Relation	MetSRelations	Synonym	DGI:SCHOOL2
Relation	MetSRelations	Partial match	LatDB:EDUC
Variable	Years
Type	INTEGER
Parameter	EOSIN
Name	Eosinophils (0.02-0.05)
Description	Blood Eosinophils
Tag	Vocabulary	MetS
Variable	Value
Type	REAL
Parameter	FAMH
Name	Family History
Description	Family History
Tag	Vocabulary	MetS
Variable	Record
Type	STRING
Parameter	FMHRT
Name	Family history heart disease
Description	Family history heart disease
Tag	Vocabulary	MetS
Relation	MetSRelations	Partial match	DGI:FMHRT
Relation	MetSRelations	Partial match	DGI:MIRELA1
Relation	MetSRelations	Partial match	DGI:MIRELA2
Relation	MetSRelations	Partial match	DGI:MIRELA3
Relation	MetSRelations	Partial match	DGI:MIRELA4
Relation	MetSRelations	Partial match	DGI:CHRELAT1
Relation	MetSRelations	Partial match	DGI:CHRELAT2
Relation	MetSRelations	Partial match	DGI:CHRELAT3
Relation	MetSRelations	Partial match	DGI:CHRELAT4
Relation	MetSRelations	Partial match	LatDB:CIRC
Variable	Availability
Type	ENUM
Predefined	NO
Parameter	FMSTRK
Name	Family history stroke
Description	Family history stroke
Tag	Vocabulary	MetS
Relation	MetSRelations	Partial match	KoraF3:rk13a
Relation	MetSRelations	Partial match	KoraF3:rk14a
Relation	MetSRelations	Partial match	KoraF3:rk13b1_2
Relation	MetSRelations	Partial match	KoraF3:rk14b1_2
Relation	MetSRelations	Partial match	LatDB:CIRC
Variable	Availability
Type	ENUM
Predefined	NO
Parameter	FMT2D
Name	Family type 2 diabetes
Description	Family type 2 diabetes
Tag	Vocabulary	MetS
Tag	Definition	IDF
Tag	Definition	WHO
Relation	MetSRelations	Partial match	KoraF3:rk13a
Relation	MetSRelations	Partial match	KoraF3:rk14a
Relation	MetSRelations	Partial match	KoraF3:rk13b1_3
Relation	MetSRelations	Partial match	KoraF3:rk14b1_3
Relation	MetSRelations	Partial match	DGI:DIAB
Relation	MetSRelations	Partial match	DGI:DIABMOT
Relation	MetSRelations	Partial match	DGI:DIABFAT
Relation	MetSRelations	Partial match	DGI:DIABSIBL
Relation	MetSRelations	Partial match	DGI:DIABCHIL
Relation	MetSRelations	Partial match	DGI:DIABREL1
Relation	MetSRelations	Partial match	DGI:DIABREL2
Relation	MetSRelations	Partial match	LatDB:ENDOCR
Variable	Availability
Type	ENUM
Predefined	NO
Parameter	GW_GT
Name	Genome-wide genotypes
Description	Genome-wide (>100k SNPs) genotypes
Tag	Vocabulary	MetS
Relation	MetSRelations	Synonym	Gen:GENDT
Variable	Number of SNPs
Type	INTEGER
Description	Number of SNPs genotyped
Parameter	GW_IMP
Name	Genome-wide imputations
Description	Genome-wide (>100k SNPs) imputations done
Tag	Vocabulary	MetS
Relation	MetSRelations	Partial match	Gen:GENDT
Variable	Number of SNPs
Type	INTEGER
Description	Number of SNPs imputed
Parameter	GW_IMP_1kg
Name	Genome-wide imputations using 1000 genomes
Description	Genome-wide imputations using 1000 genomes
Tag	Vocabulary	MetS
Variable	Number of SNPs
Type	INTEGER
Description	Number of SNPs imputed
Parameter	GW_IMP_HM2
Name	Genome-wide imputations using HapMap2
Description	Genome-wide imputations using HapMap2
Tag	Vocabulary	MetS
Variable	Number of SNPs
Type	INTEGER
Description	Number of SNPs imputed
Parameter	GW_IMP_HM3
Name	Genome-wide imputations using HapMap3
Description	Genome-wide imputations using HapMap3
Tag	Vocabulary	MetS
Variable	Number of SNPs
Type	INTEGER
Description	Number of SNPs imputed
Parameter	AGEST
Name	Gestational age
Description	Gestational age
Tag	Vocabulary	MetS
Variable	Weeks
Type	INTEGER
Parameter	GLU
Name	Glucose
Description	Glucose, mMol/L
Tag	Vocabulary	MetS
Tag	Definition	IDF
Tag	Definition	WHO
Tag	Definition	NCEP
Relation	MetSRelations	Synonym	KoraF3:rl_glukn
Relation	MetSRelations	Partial match	DGI:cpfastgluc
Variable	Concentration
Type	REAL
Description
Qualifier	Timing
Description
Predefined	YES
Mandatory	NO
Variant	fasting	0
Variant	non-fasting	1
Variant	Fasting and Non fasting	2
Qualifier	Biomaterial
Description
Predefined	YES
Mandatory	NO
Variant	plasma	0
Variant	serum	1
Parameter	GLUM
Name	Glucose medication
Description	Glucose medication
Tag	Vocabulary	MetS
Relation	MetSRelations	Synonym	KoraF3:RTMEDDIA
Relation	MetSRelations	Synonym	DGI:CURRDMTH
Variable	Medication
Type	ENUM
Predefined	NO
Parameter	HDL
Name	HDL
Description	HDL, mMol/L
Tag	Vocabulary	MetS
Tag	Definition	IDF
Tag	Definition	WHO
Tag	Definition	NCEP
Relation	MetSRelations	Synonym	KoraF3:rl_hdln
Relation	MetSRelations	Synonym	DGI:HDLCHOL_basal
Variable	Concentration
Type	REAL
Qualifier	Biomaterial
Description
Predefined	YES
Mandatory	NO
Variant	plasma	1
Variant	serum	2
Parameter	HOMAIR
Name	HOMA-IR
Description	HOMA-IR (homeostatis model assessment)
Tag	Vocabulary	MetS
Tag	Definition	WHO
Variable	Value
Type	REAL
Description
Parameter	HB
Name	Hb (13-17)
Description	Blood Hb
Tag	Vocabulary	MetS
Variable	Value
Type	REAL
Parameter	HBA1C
Name	Hba1C
Description	Hba1C, %
Tag	Vocabulary	MetS
Relation	MetSRelations	Synonym	KoraF3:rl_hbav
Relation	MetSRelations	Partial match	DGI:HBA1C_basal
Variable	Percent
Type	REAL
Qualifier	Biomaterial
Description	Substance
Predefined	YES
Mandatory	NO
Variant	plasma	1
Variant	serum	3
Variant	whole blood	2
Parameter	HT
Name	Height
Description	Height, m
Tag	Vocabulary	MetS
Relation	MetSRelations	Synonym	KoraF3:RTGROE
Relation	MetSRelations	Synonym	DGI:HEIGHT_basal
Relation	MetSRelations	Synonym	LatDB:HEIGHT
Variable	Height
Type	REAL
Parameter	HIP
Name	Hip
Description	Hip circumference, cm
Tag	Vocabulary	MetS
Relation	MetSRelations	Synonym	KoraF3:RTHUMF
Relation	MetSRelations	Synonym	DGI:HIP_basal
Variable	Hip
Type	REAL
Parameter	IDF
Name	ID Father
Description	ID Father
Tag	Vocabulary	MetS
Variable	ID
Type	INTEGER
Parameter	IDM
Name	ID Mother
Description	ID Mother
Tag	Vocabulary	MetS
Variable	ID
Type	INTEGER
Parameter	IDP
Name	ID Person
Description	ID Person
Tag	Vocabulary	MetS
Variable	ID
Type	INTEGER
Parameter	IMT
Name	IMT
Description	Intima media thickness
Tag	Vocabulary	MetS
Variable	IMT
Type	INTEGER
Parameter	GW_ILMN
Name	Illumina Genome-wide genotyping
Description	Illumina Genome-wide genotyping
Tag	Vocabulary	MetS
Variable	Availability
Type	BOOLEAN
Parameter	GW_ILMN_Human1
Name	Illumina Human1 100k array
Description	Illumina Human1 100k array
Tag	Vocabulary	MetS
Variable	Availability
Type	BOOLEAN
Parameter	GW_ILMN_1M
Name	Illumina Human1M-Duo array
Description	Illumina Human1M-Duo array
Tag	Vocabulary	MetS
Variable	Availability
Type	BOOLEAN
Parameter	GW_ILMN_660W
Name	Illumina Human660W-Quad array
Description	Illumina Human660W-Quad array
Tag	Vocabulary	MetS
Variable	Availability
Type	BOOLEAN
Parameter	GW_ILMN_CS12
Name	Illumina HumanCytoSNP-12 array
Description	Illumina HumanCytoSNP-12 array
Tag	Vocabulary	MetS
Variable	Availability
Type	BOOLEAN
Parameter	GW_ILMN_Hap300
Name	Illumina HumanHap300 array
Description	Illumina HumanHap300 array
Tag	Vocabulary	MetS
Variable	Availability
Type	BOOLEAN
Parameter	GW_ILMN_Hap370
Name	Illumina HumanHap370 array
Description	Illumina HumanHap370 array
Tag	Vocabulary	MetS
Variable	Availability
Type	BOOLEAN
Parameter	GW_ILMN_Hap550
Name	Illumina HumanHap550 array
Description	Illumina HumanHap550 array
Tag	Vocabulary	MetS
Variable	Availability
Type	BOOLEAN
Parameter	GW_ILMN_Hap650
Name	Illumina HumanHap650Y array
Description	Illumina HumanHap650Y array
Tag	Vocabulary	MetS
Variable	Availability
Type	BOOLEAN
Parameter	GW_ILMN_OMNI1
Name	Illumina HumanOmni1-Quad array
Description	Illumina HumanOmni1-Quad array
Tag	Vocabulary	MetS
Variable	Availability
Type	BOOLEAN
Parameter	GW_ILMN_OE
Name	Illumina HumanOmniExpress array
Description	Illumina HumanOmniExpress array
Tag	Vocabulary	MetS
Variable	Availability
Type	BOOLEAN
Parameter	GW_ILMN_iSelect
Name	Illumina iSelect array
Description	Illumina iSelect array
Tag	Vocabulary	MetS
Variable	Availability
Type	BOOLEAN
Parameter	INS
Name	Insulin
Description	Insulin, mU/l
Tag	Vocabulary	MetS
Relation	MetSRelations	Partial match	DGI:FASTINS_basal
Variable	Concentration
Type	REAL
Variable	NumberOfInjectionsPerDay
Type	INTEGER
Description	Number of Injections Per Day.
Qualifier	Timing
Description
Predefined	YES
Mandatory	NO
Variant	fasting	1
Variant	non-fasting	2
Qualifier	Biomaterial
Description
Predefined	YES
Mandatory	NO
Variant	plasma	2
Variant	serum	1
Parameter	LDL
Name	LDL
Description	LDL, mMol/L
Tag	Vocabulary	MetS
Relation	MetSRelations	Synonym	KoraF3:rl_ldln
Relation	MetSRelations	Synonym	DGI:LDL
Variable	Concentration
Type	REAL
Qualifier	Biomaterial
Predefined	YES
Mandatory	NO
Variant	plasma	2
Variant	serum	1
Parameter	LYMPH
Name	Lymphocytes (1-4)
Description	Blood Lymphocytes
Tag	Vocabulary	MetS
Variable	Value
Type	REAL
Parameter	MEDI
Name	Medications
Description	Medications
Tag	Vocabulary	MetS
Relation	MetSRelations	Partial match	LatDB:MED_INT
Variable	Record
Type	STRING
Parameter	MS
Name	Metabolic syndrome
Description	Metabolic syndrome by IDF definition
Tag	Vocabulary	MetS
Variable	Presence
Type	ENUM
Description	Presence of metabolic syndrome
Predefined	NO
Variant	no	2
Variant	yes	1
Parameter	MONOC
Name	Monocytes (0.2-1.0)
Description	Blood Monocytes
Tag	Vocabulary	MetS
Variable	Value
Type	REAL
Parameter	BMO
Name	Month of birth
Description	Month of birth
Tag	Vocabulary	MetS
Relation	MetSRelations	Synonym	DGI:BIRTH_MONTH
Variable	Month
Type	INTEGER
Parameter	MI
Name	Myocardial infarction
Description	Myocardial infarction
Tag	Vocabulary	MetS
Relation	MetSRelations	Synonym	KoraF3:RTMI
Relation	MetSRelations	Synonym	DGI:OBJINFAR
Relation	MetSRelations	Synonym	LatDB:CIRC_3
Variable	Presence
Type	ENUM
Predefined	NO
Parameter	NEFA
Name	NEFA µmol/l
Description	Biochemistry Non-Esterified Fatty Acids
Tag	Vocabulary	MetS
Variable	Value
Type	INTEGER
Parameter	NEUT
Name	Neutrophils (2-7)
Description	Blood Neutrophils
Tag	Vocabulary	MetS
Variable	Value
Type	REAL
Parameter	PLAT
Name	Platelets (150-400)
Description	Blood Platelets
Tag	Vocabulary	MetS
Variable	Value
Type	REAL
Parameter	POP
Name	Population/Ethnicity
Description	Population/Ethnicity
Tag	Vocabulary	MetS
Variable	Type
Type	ENUM
Predefined	NO
Parameter	PULSE
Name	Pulse
Description	Measured Heart rate
Tag	Vocabulary	MetS
Variable	Pulse
Type	INTEGER
Description	Heart rate
Qualifier	MeasuredTime
Description	Length of time heart rate was measured
Predefined	NO
Mandatory	NO
Variant	15 secs	1
Variant	30 secs	2
Variant	60 secs	3
Parameter	RCELL
Name	Red cell count (4.5-5.5)
Description	Blood Red Cell Count
Tag	Vocabulary	MetS
Variable	Value
Type	REAL
Parameter	RESD
Name	Residence
Description	Country of residence
Tag	Vocabulary	MetS
Variable	Country
Type	ENUM
Predefined	NO
Parameter	SEX
Name	Sex
Description	Sex
Tag	Vocabulary	MetS
Relation	MetSRelations	Synonym	KoraF3:rc005
Relation	MetSRelations	Synonym	DGI:SEX
Relation	MetSRelations	Synonym	LatDB:SEX
Variable	Sex
Type	ENUM
Description
Predefined	NO
Variant	Man	1
Variant	Woman	2
Parameter	SMKQ1
Name	Smoking quantity 1
Description	number of cigarette / day at time of phenotyping
Tag	Vocabulary	MetS
Relation	MetSRelations	Synonym	KoraF3:rc071
Relation	MetSRelations	Synonym	DGI:CIGDAY
Relation	MetSRelations	Synonym	LatDB:SMOK_N
Variable	Number
Type	INTEGER
Parameter	SMKQ2
Name	Smoking quantity 2
Description	number of packyears smoked at time of phenotyping
Tag	Vocabulary	MetS
Relation	MetSRelations	Synonym	LatDB:SMOK_Y
Variable	Number
Type	INTEGER
Parameter	SMK
Name	Smoking status
Description	Smoking status
Tag	Vocabulary	MetS
Relation	MetSRelations	Synonym	KoraF3:RTCIGREG
Relation	MetSRelations	Partial match	DGI:smoking_comb_all
Relation	MetSRelations	Partial match	LatDB:SMOK
Relation	MetSRelations	Partial match	LatDB:GIVEUP
Variable	Status
Type	ENUM
Predefined	NO
Parameter	STRK
Name	Stroke
Description	Stroke
Tag	Vocabulary	MetS
Relation	MetSRelations	Synonym	KoraF3:RTSCHL
Relation	MetSRelations	Synonym	DGI:OBJSTRO
Relation	MetSRelations	Partial match	DGI:STROKE
Relation	MetSRelations	Synonym	LatDB:CIRC_4
Variable	Presence
Type	ENUM
Predefined	NO
Parameter	SUBS
Name	Subscapular mm
Description	Thickness of a skinfold on the subscapular muscle
Tag	Vocabulary	MetS
Variable	Value
Type	REAL
Parameter	SUPRAI
Name	Suprailliac mm
Description	Suprailiac measurement
Tag	Vocabulary	MetS
Variable	Value
Type	REAL
Parameter	TC
Name	Total Cholesterol
Description	Total Cholesterol, mMol/L
Tag	Vocabulary	MetS
Relation	MetSRelations	Synonym	KoraF3:rl_choln
Relation	MetSRelations	Synonym	DGI:CHOL_basal
Relation	MetSRelations	Partial match	LatDB:CIRC_5
Variable	Concentration
Type	REAL
Qualifier	Biomaterial
Description
Predefined	YES
Mandatory	NO
Variant	plasma	2
Variant	serum	1
Parameter	TAP
Name	Total adiponectin
Description	Total adiponectin
Tag	Vocabulary	MetS
Variable	Concentration
Type	REAL
Description
Parameter	TRICEPS
Name	Triceps mm
Description	Thickness of a skinfold on the triceps muscle
Tag	Vocabulary	MetS
Variable	Value
Type	REAL
Parameter	TG
Name	Triglycerides
Description	Triglycerides, mMol/L
Tag	Vocabulary	MetS
Tag	Definition	IDF
Tag	Definition	WHO
Tag	Definition	NCEP
Relation	MetSRelations	Synonym	KoraF3:rl_trin
Relation	MetSRelations	Synonym	DGI:TRIGL_basal
Variable	Concentration
Type	REAL
Qualifier	Biomaterial
Predefined	YES
Mandatory	NO
Variant	plasma	1
Variant	serum	2
Qualifier	Timing
Predefined	YES
Mandatory	NO
Variant	fasting	2
Variant	non-fasting	1
Parameter	DB
Name	Type of diabetes
Description	Type of diabetes
Tag	Vocabulary	MetS
Relation	MetSRelations	Partial match	KoraF3:rc040
Relation	MetSRelations	Partial match	KoraF3:uc041a
Relation	MetSRelations	Partial match	DGI:Affected_Status
Relation	MetSRelations	Partial match	DGI:GTOLERAN
Relation	MetSRelations	Partial match	LatDB:ENDOCR_1
Relation	MetSRelations	Partial match	LatDB:ENDOCR_2
Variable	Type
Type	ENUM
Predefined	NO
Parameter	STUDY
Name	Type of study
Description	Type of study
Tag	Vocabulary	MetS
Variable	Type
Type	ENUM
Predefined	NO
Parameter	SET
Name	Type of study setting
Description	Type of study setting
Tag	Vocabulary	MetS
Variable	Type
Type	ENUM
Predefined	NO
Parameter	UA
Name	Uric acid
Description	Uric acid, µmol/l
Tag	Vocabulary	MetS
Relation	MetSRelations	Synonym	KoraF3:rl_hsren
Variable	Concentration
Type	REAL
Qualifier	Biomaterial
Predefined	YES
Mandatory	NO
Variant	plasma	2
Variant	serum	1
Parameter	WST
Name	Waist
Description	Waist circumference, cm
Tag	Vocabulary	MetS
Tag	Definition	IDF
Tag	Definition	NCEP
Relation	MetSRelations	Synonym	KoraF3:RTTUMF
Relation	MetSRelations	Synonym	DGI:WAIST_basal
Relation	MetSRelations	Synonym	LatDB:WAIST
Variable	Waist
Type	REAL
Parameter	WSTIHIP
Name	Waist/hip
Description	Waist-to-hip ratio
Tag	Vocabulary	MetS
Tag	Definition	WHO
Relation	MetSRelations	Synonym	KoraF3:RTWHRAT
Relation	MetSRelations	Synonym	DGI:wh_basal
Variable	Ratio
Type	REAL
Parameter	WT
Name	Weight
Description	Weight, kg
Tag	Vocabulary	MetS
Relation	MetSRelations	Synonym	KoraF3:RTGEWI
Relation	MetSRelations	Synonym	DGI:WEIGHT_basal
Relation	MetSRelations	Synonym	LatDB:WEIGHT
Variable	Weight
Type	REAL
Parameter	EXYR
Name	Year examination
Description	Year examination
Tag	Vocabulary	MetS
Relation	MetSRelations	Synonym	DGI:VISIT_bas
Variable	Year
Type	INTEGER
Parameter	TWINZYG
Name	Zygosity twins
Description	Zygosity twins
Tag	Vocabulary	MetS
Relation	MetSRelations	Partial match	LatDB:TWIN
Relation	MetSRelations	Partial match	LatDB:TWIN_BROTH
Relation	MetSRelations	Partial match	LatDB:TWIN_SIST
Variable	Type
Type	ENUM
Predefined	NO
