# Supplementary material for: Harmonising and linking biomedical and clinical data across disparate data archives to enable integrative cross-biobank research
Source: Eur J Hum Genet. 2015 Aug 26;24(4):521–8. doi: 10.1038/ejhg.2015.165 (PMC4929882; doi:10.1038/ejhg.2015.165)
Supplement: Supplementary Information S2 [file ejhg2015165x2.xls]

## Sheet: bbqr
Parameter	DNA
Name	DNA
Description
Variable	DNA
Type	ENUM
Variant	available	1
Parameter	PNR
Name	PNR
Description
Variable	PNR
Type	ENUM
Variant	available	1
Parameter	PLASMA
Name	Plasma
Description
Variable	PLASMA
Type	ENUM
Variant	available	1
Parameter	SAMPLING_YEAR
Name	Year of sampling
Description
Variable	SAMPLING_YEAR
Type	INTEGER
Parameter	QUESTIONAIRE
Name	Questionaire
Description
Variable	QUESTIONAIRE
Type	ENUM
Variant	available	1
Parameter	YEAR_DIAG
Name	Year of diagnose
Description
Variable	YEAR_DIAG
Type	INTEGER
Parameter	LKF_VALUE
Name	Region
Description
Variable	LKF_VALUE
Type	INTEGER
Parameter	PSA
Name	PSA
Description
Variable	PSA
Type	REAL
Parameter	Gleason
Name	Gleason
Description
Variable	Gleason
Type	INTEGER
Parameter	T_STAGE
Name	T-stage
Description
Variable	T_STAGE
Type	ENUM
Variant	T0
Variant	T1
Variant	T1a
Variant	T1b
Variant	T1c
Variant	T2
Variant	T3
Variant	T4a
Variant	T4b
Variant	T4d
Variant	Tis
Variant	TX
Parameter	M_STAGE
Name	M-stage
Description
Variable	M_STAGE
Type	ENUM
Variant	M0
Variant	M1
Variant	MX
Parameter	N_STAGE
Name	N-stage
Description
Variable	N_STAGE
Type	ENUM
Variant	N0
Variant	N1
Variant	NXs
Parameter	AGE
Name	AGE
Description
Variable	AGE
Type	INTEGER
